# Supplementary material for: Standing by or Standing up? Victim Ethnicity, Bystander Responses and Psychological Distress in Different Types of Bullying Situations
Source: Healthcare (Basel). 2026 Jul 20;14(14):2194. doi: 10.3390/healthcare14142194 (PMC13411612; doi:10.3390/healthcare14142194)
Supplement: Supplementary file 1 [file healthcare-14-02194-s001.zip]

Archive with 1 entries (1 files):
- healthcare-4329522-supplementary.pdf
